# Supplementary material for: Design of Beta-2 Microglobulin Adsorbent Protein Nanoparticles
Source: Biomolecules. 2023 Jul 14;13(7):1122. doi: 10.3390/biom13071122 (PMC10377675; doi:10.3390/biom13071122)
Supplement: Supplementary file 1 [file biomolecules-13-01122-s001.zip]

Archive with 1 entries (1 files):
- biomolecules-2461420-supplementary.pdf
